# Supplementary material for: The Impact of Genetics on Gut Microbiota of Growing and Fattening Pigs under Moderate N Restriction
Source: Animals (Basel). 2021 Sep 29;11(10):2846. doi: 10.3390/ani11102846 (PMC8532768; doi:10.3390/ani11102846)
Supplement: Supplementary file 1 [file animals-11-02846-s001.zip]

Archive with 1 entries (1 files):
- animals-1385261-supplementary.pdf
